# Supplementary material for: Bayesian Rare Variant Analysis Identifies Novel Schizophrenia Putative Risk Genes
Source: J Pers Med. 2024 Aug 2;14(8):822. doi: 10.3390/jpm14080822 (PMC11355493; doi:10.3390/jpm14080822)
Supplement: Supplementary file 1 [file jpm-14-00822-s001.zip › jpm-3088733-supplementary.xlsx]

## Sheet: GO biological process complete
Analysis Type:	PANTHER Overrepresentation Test (Released 20231017)
Annotation Version and Release Date:	GO Ontology database DOI: 10.5281/zenodo.8436609 Released 2023-10-09
Analyzed List:	MIRAGE_new_risk_gene.txt (Homo sapiens)
Reference List:	Homo sapiens (all genes in database)
Test Type:	FISHER
Correction:	BONFERRONI
Bonferroni count:	9189
GO biological process complete	Homo sapiens - REFLIST (20592)	MIRAGE_new_risk_gene.txt (91)	MIRAGE_new_risk_gene.txt (expected)	MIRAGE_new_risk_gene.txt (over/under)	MIRAGE_new_risk_gene.txt (fold Enrichment)	MIRAGE_new_risk_gene.txt (P-value)
mechanosensory behavior (GO:0007638)	14	4	0.06	+	64.65	0.0094
regulation of cell size (GO:0008361)	195	8	0.86	+	9.28	0.0292
neuron projection morphogenesis (GO:0048812)	505	12	2.23	+	5.38	0.0253
plasma membrane bounded cell projection morphogenesis (GO:0120039)	510	12	2.25	+	5.32	0.0279
cell projection morphogenesis (GO:0048858)	515	12	2.28	+	5.27	0.0308
cell part morphogenesis (GO:0032990)	535	12	2.36	+	5.08	0.045
neuron projection development (GO:0031175)	716	15	3.16	+	4.74	0.00603
cellular component morphogenesis (GO:0032989)	637	13	2.82	+	4.62	0.048
cell morphogenesis (GO:0000902)	710	14	3.14	+	4.46	0.0296
import into cell (GO:0098657)	713	14	3.15	+	4.44	0.0311
neuron development (GO:0048666)	881	16	3.89	+	4.11	0.0155
positive regulation of cellular component organization (GO:0051130)	1118	19	4.94	+	3.85	0.0038
neuron differentiation (GO:0030182)	1099	18	4.86	+	3.71	0.0136
generation of neurons (GO:0048699)	1172	18	5.18	+	3.48	0.0332
nervous system development (GO:0007399)	2200	27	9.72	+	2.78	0.00575
cell development (GO:0048468)	2237	26	9.89	+	2.63	0.0275
regulation of biological quality (GO:0065008)	2846	32	12.58	+	2.54	0.00249
biological regulation (GO:0065007)	12153	75	53.71	+	1.4	0.0258
Unclassified (UNCLASSIFIED)	2800	1	12.37	-	0.08	0

## Sheet: GO cellular component complete
Analysis Type:	PANTHER Overrepresentation Test (Released 20231017)
Annotation Version and Release Date:	GO Ontology database DOI: 10.5281/zenodo.8436609 Released 2023-10-09
Analyzed List:	MIRAGE_new_risk_gene.txt (Homo sapiens)
Reference List:	Homo sapiens (all genes in database)
Test Type:	FISHER
Correction:	BONFERRONI
Bonferroni count:	1561
GO cellular component complete	Homo sapiens - REFLIST (20592)	MIRAGE_new_risk_gene.txt (91)	MIRAGE_new_risk_gene.txt (expected)	MIRAGE_new_risk_gene.txt (over/under)	MIRAGE_new_risk_gene.txt (fold Enrichment)	MIRAGE_new_risk_gene.txt (P-value)
neuronal cell body (GO:0043025)	500	11	2.21	+	4.98	0.0234
cell body (GO:0044297)	567	12	2.51	+	4.79	0.0136
somatodendritic compartment (GO:0036477)	852	16	3.77	+	4.25	0.00171
neuron projection (GO:0043005)	1342	20	5.93	+	3.37	0.00231
synapse (GO:0045202)	1479	22	6.54	+	3.37	0.000628
cell junction (GO:0030054)	2235	26	9.88	+	2.63	0.00459
intracellular non-membrane-bounded organelle (GO:0043232)	5330	44	23.55	+	1.87	0.00876
non-membrane-bounded organelle (GO:0043228)	5331	44	23.56	+	1.87	0.00878
Unclassified (UNCLASSIFIED)	1694	1	7.49	-	0.13	0

## Sheet: GO molecular function complete
Analysis Type:	PANTHER Overrepresentation Test (Released 20231017)
Annotation Version and Release Date:	GO Ontology database DOI: 10.5281/zenodo.8436609 Released 2023-10-09
Analyzed List:	MIRAGE_new_risk_gene.txt (Homo sapiens)
Reference List:	Homo sapiens (all genes in database)
Test Type:	FISHER
Correction:	BONFERRONI
Bonferroni count:	3056
GO molecular function complete	Homo sapiens - REFLIST (20592)	MIRAGE_new_risk_gene.txt (91)	MIRAGE_new_risk_gene.txt (expected)	MIRAGE_new_risk_gene.txt (over/under)	MIRAGE_new_risk_gene.txt (fold Enrichment)	MIRAGE_new_risk_gene.txt (P-value)
RNA binding (GO:0003723)	1682	21	7.43	+	2.83	0.0365
organic cyclic compound binding (GO:0097159)	6086	49	26.9	+	1.82	0.00453
Unclassified (UNCLASSIFIED)	2302	2	10.17	-	0.2	0

## Sheet: PANTHER GO-Slim Biological Proc
Analysis Type:	PANTHER Overrepresentation Test (Released 20231017)
Annotation Version and Release Date:	PANTHER version 18.0 Released 2023-08-01
Analyzed List:	MIRAGE_new_risk_gene.txt (Homo sapiens)
Reference List:	Homo sapiens (all genes in database)
Test Type:	FISHER
Correction:	BONFERRONI
Bonferroni count:	1823
PANTHER GO-Slim Biological Process	Homo sapiens - REFLIST (20592)	MIRAGE_new_risk_gene.txt (91)	MIRAGE_new_risk_gene.txt (expected)	MIRAGE_new_risk_gene.txt (over/under)	MIRAGE_new_risk_gene.txt (fold Enrichment)	MIRAGE_new_risk_gene.txt (P-value)
import into cell (GO:0098657)	263	8	1.16	+	6.88	0.0474
cellular process (GO:0009987)	7929	57	35.04	+	1.63	0.00733
Unclassified (UNCLASSIFIED)	8302	18	36.69	-	0.49	0

## Sheet: PANTHER GO-Slim Cellular Compon
Analysis Type:	PANTHER Overrepresentation Test (Released 20231017)
Annotation Version and Release Date:	PANTHER version 18.0 Released 2023-08-01
Analyzed List:	MIRAGE_new_risk_gene.txt (Homo sapiens)
Reference List:	Homo sapiens (all genes in database)
Test Type:	FISHER
Correction:	BONFERRONI
Bonferroni count:	434
PANTHER GO-Slim Cellular Component	Homo sapiens - REFLIST (20592)	MIRAGE_new_risk_gene.txt (91)	MIRAGE_new_risk_gene.txt (expected)	MIRAGE_new_risk_gene.txt (over/under)	MIRAGE_new_risk_gene.txt (fold Enrichment)	MIRAGE_new_risk_gene.txt (P-value)
protein-containing complex (GO:0032991)	2821	27	12.47	+	2.17	0.0363
Unclassified (UNCLASSIFIED)	8704	22	38.46	-	0.57	0

## Sheet: Reactome pathways
Analysis Type:	PANTHER Overrepresentation Test (Released 20231017)
Annotation Version and Release Date:	Reactome version 85 Released 2023-05-25
Analyzed List:	MIRAGE_new_risk_gene.txt (Homo sapiens)
Reference List:	Homo sapiens (all genes in database)
Test Type:	FISHER
Correction:	BONFERRONI
Bonferroni count:	2302
Reactome pathways	Homo sapiens - REFLIST (20592)	MIRAGE_new_risk_gene.txt (91)	MIRAGE_new_risk_gene.txt (expected)	MIRAGE_new_risk_gene.txt (over/under)	MIRAGE_new_risk_gene.txt (fold Enrichment)	MIRAGE_new_risk_gene.txt (P-value)
Nervous system development (R-HSA-9675108)	575	12	2.54	+	4.72	0.023
Unclassified (UNCLASSIFIED)	9630	29	42.56	-	0.68	0
